# Supplementary material for: Fuzzy inference rule based task offloading model (FI-RBTOM) for edge computing
Source: PeerJ Comput Sci. 2025 Mar 28;11:e2657. doi: 10.7717/peerj-cs.2657 (PMC12190490; doi:10.7717/peerj-cs.2657)
Supplement: Supplemental Information 1 [file peerj-cs-11-2657-s001.m]

%%%%%%%%%%%%%%%%%%%%%%%%%%%%%%%%%%%%%%%%%%%%%%%%%%%%%%%%%%%%%%%%%%%%%%%%%%%
% MATLAB Code Generated with Fuzzy Logic Designer App                     %
%                                                                         %
% Date: 21-Jun-2024 18:32:34                                              %
%%%%%%%%%%%%%%%%%%%%%%%%%%%%%%%%%%%%%%%%%%%%%%%%%%%%%%%%%%%%%%%%%%%%%%%%%%%

% Construct FIS
mamdanitype1 = mamfis(Name="mamdanitype1");
% Input 1
mamdanitype1 = addInput(mamdanitype1,[0 100],Name="Bandwidth");
mamdanitype1 = addMF(mamdanitype1,"Bandwidth","trimf",[-50 0 50], ...
    Name="Low",VariableType="input");
mamdanitype1 = addMF(mamdanitype1,"Bandwidth","trimf",[0 50 100], ...
    Name="Medium",VariableType="input");
mamdanitype1 = addMF(mamdanitype1,"Bandwidth","trimf",[50 100 150], ...
    Name="High",VariableType="input");
% Input 2
mamdanitype1 = addInput(mamdanitype1,[0 100],Name="CPU Utilization");
mamdanitype1 = addMF(mamdanitype1,"CPU Utilization","trimf",[-50 0 50], ...
    Name="Low",VariableType="input");
mamdanitype1 = addMF(mamdanitype1,"CPU Utilization","trimf",[0 50 100], ...
    Name="Medium",VariableType="input");
mamdanitype1 = addMF(mamdanitype1,"CPU Utilization","trimf",[50 100 150], ...
    Name="High",VariableType="input");
% Input 3
mamdanitype1 = addInput(mamdanitype1,[0 100],Name="Task Length");
mamdanitype1 = addMF(mamdanitype1,"Task Length","trimf",[-50 0 50], ...
    Name="Low",VariableType="input");
mamdanitype1 = addMF(mamdanitype1,"Task Length","trimf",[0 50 100], ...
    Name="Medium",VariableType="input");
mamdanitype1 = addMF(mamdanitype1,"Task Length","trimf",[50 100 150], ...
    Name="High",VariableType="input");
% Input 4
mamdanitype1 = addInput(mamdanitype1,[0 100],Name="Task Size");
mamdanitype1 = addMF(mamdanitype1,"Task Size","trimf",[-50 0 50], ...
    Name="Light",VariableType="input");
mamdanitype1 = addMF(mamdanitype1,"Task Size","trimf",[0 50 100], ...
    Name="Normal",VariableType="input");
mamdanitype1 = addMF(mamdanitype1,"Task Size","trimf",[50 100 150], ...
    Name="High",VariableType="input");
% Output 1
mamdanitype1 = addOutput(mamdanitype1,[0 100],Name="Decision");
mamdanitype1 = addMF(mamdanitype1,"Decision","trimf",[0 15 30], ...
    Name="Local Processing",VariableType="output");
mamdanitype1 = addMF(mamdanitype1,"Decision","trimf",[30 40 60], ...
    Name="Edge Computing",VariableType="output");
mamdanitype1 = addMF(mamdanitype1,"Decision","trimf",[60 80 100], ...
    Name="Cloud Computing",VariableType="output");
% Rules
mamdanitype1 = addRule(mamdanitype1,[1 1 1 1 1 1 1; ...
    1 2 2 2 2 1 1; ...
    1 3 3 3 2 1 1; ...
    2 1 1 1 2 1 1; ...
    2 2 2 2 2 1 1; ...
    2 3 3 3 3 1 1; ...
    3 1 1 1 2 1 1; ...
    3 2 2 2 3 1 1; ...
    3 3 3 3 3 1 1]);
